# Supplementary material for: Associations between Breastfeeding Duration and Obesity Phenotypes and the Offsetting Effect of a Healthy Lifestyle
Source: Nutrients. 2022 May 10;14(10):1999. doi: 10.3390/nu14101999 (PMC9143350; doi:10.3390/nu14101999)
Supplement: Supplementary file 1 [file nutrients-14-01999-s001.zip]

Archive with 1 entries (1 files):
- nutrients-1687627-supplementary.pdf
